# Supplementary material for: Genomic and Transcriptomic Comparison Between Invasive Non-Typhoidal Salmonella and Non-Invasive Isolates
Source: Microorganisms. 2024 Nov 11;12(11):2288. doi: 10.3390/microorganisms12112288 (PMC11596633; doi:10.3390/microorganisms12112288)
Supplement: Supplementary file 1 [file microorganisms-12-02288-s001.zip]

Archive with 1 entries (1 files):
- microorganisms-3251636-supplementary.pdf
